# Supplementary material for: Generational analysis of trends in unprotected sex in France among men who have sex with men: The major role of context-driven evolving patterns
Source: PLoS One. 2017 Feb 7;12(2):e0171493. doi: 10.1371/journal.pone.0171493 (PMC5295686; doi:10.1371/journal.pone.0171493)
Supplement: S1 Table — (XLSX) [file pone.0171493.s001.xlsx]

## Sheet: S1_Table
S1 Table. Numerical values corresponding to Figure 1: Trends in the percentage of respondents reporting at least one episode of UAId.
	1991	1993	1995	1997	2000	2004	2011
	n	n	n	n	n	n	n
	%	%	%	%	%	%	%
Untested respondents	151	279	167	206	306	361	608
	26.5%	19.0%	15.0%	10.7%	13.4%	20.8%	29.6%
Seronegative respondents	688	1265	1151	1399	2159	2496	4719
	0.27	17.8%	20.1%	13.5%	16.4%	19.4%	25.1%
Seropositive respondents	189	317	255	279	438	483	1298
	34.9%	32.5%	30.2%	24.7%	33.1%	46.0%	62.5%
UAId: unprotected anal intercourse in the 12 months before the survey with a casual partner of unknown or different HIV serostatus.
