# Supplementary material for: Generational analysis of trends in unprotected sex in France among men who have sex with men: The major role of context-driven evolving patterns
Source: PLoS One. 2017 Feb 7;12(2):e0171493. doi: 10.1371/journal.pone.0171493 (PMC5295686; doi:10.1371/journal.pone.0171493)
Supplement: S2 Table — (XLSX) [file pone.0171493.s002.xlsx]

## Sheet: S2 Table
S2 Table. Numerical values corresponding to Figure 2: Longitudinal changes from 1997 to 2011 in the percentage of respondents who reported at least one episode of UAId.
	1997	2000	2004	2011
	n	n	n	n
	mean age (year)	mean age (year)	mean age (year)	mean age (year)
	% *	% *	% *	% *
Seronegative respondents
Generation 1960-1963	24	24	0	0
	53.4	56.3
	4.2%	12.5%
Generation 1964-1967	42	73	73	0
	49.2	52.5	56.5
	11.9%	20.5%	19.2%
Generation 1968-1971	47	66	89	53
	45.4	48.7	52.5	58.5
	6.4%	21.2%	21.3%	9.4%
Generation 1972-1975	103	123	117	156
	41.5	44.4	48.4	55.4
	17.5%	12.2%	9.4%	21.2%
Generation 1976-1979	141	237	238	256
	37.5	40.3	44.4	51.4
	9.2%	16.5%	17.6%	25.4%
Generation 1980-1983	268	344	299	403
	33.5	36.4	40.4	47.4
	12.7%	15.4%	18.1%	24.6%
Generation 1984-1987	288	393	366	537
	29.6	32.5	36.5	43.5
	13.2%	16.0%	18.3%	0.24
Generation 1988-1991	289	412	428	561
	25.6	28.5	32.5	39.5
	13.1%	14.3%	18.9%	24.1%
Generation 1992-1995	142	272	329	528
	21.7	24.7	28.7	35.6
	21.8%	21.0%	21.0%	25.9%
Generation 1996-1999	0	133	259	523
		20.8	24.7	31.5
		18.8%	21.2%	26.8%
Generation 2000-2003	0	0	140	580
			20.8	27.5
			27.9%	26.7%
Generation 2004-2007	0	0	0	600
				23.6
				27.8%
Generation 2008-2011	0	0	0	318
				20.1
				27.0%
Seropositive respondents
Generation 1968-1971	0	40	22	0
		48.2	52.2
		0.15	36.4%
Generation 1972-1975	25	40	39	73
	41.3	44.3	48.3	55.4
	28.0%	20.0%	30.8%	61.6%
Generation 1976-1979	59	81	85	126
	37.6	40.5	44.4	51.3
	22.0%	34.6%	42.4%	66.7%
Generation 1980-1983	80	109	106	217
	33.3	36.3	40.4	47.4
	21.2%	38.5%	50.0%	57.6%
Generation 1984-1987	47	75	75	255
	29.9	32.7	36.6	43.5
	21.3%	37.3%	48.0%	58.8%
Generation 1988-1991	33	38	59	213
	25.8	28.6	32.8	39.6
	33.3%	47.4%	50.8%	68.1%
Generation 1992-1995	0	0	28	138
			29.0	35.7
			57.1%	63.0%
Generation 1996-1999	0	0	0	101
				31.5
				60.4%
Generation 2000-2003	0	0	0	77
				27.7
				70.1%
UAId: unprotected anal intercourse in the 12 months before the survey with a casual partner of unknown or different HIV serostatus.
